# Supplementary material for: Sustainable and Green Synthesis of Waste-Biomass-Derived Carbon Dots for Parallel and Semi-Quantitative Visual Detection of Cr(VI) and Fe3+
Source: Molecules. 2022 Feb 13;27(4):1258. doi: 10.3390/molecules27041258 (PMC8876948; doi:10.3390/molecules27041258)
Supplement: Supplementary file 1 [file molecules-27-01258-s001.zip]

Archive with 1 entries (1 files):
- molecules-1579749-supplementary.pdf
